# Supplementary material for: DNA Barcoding of Portuguese Lacewings (Neuroptera) and Snakeflies (Raphidioptera) (Insecta, Neuropterida)
Source: Zookeys. 2021 Aug 3;1054:67–84. doi: 10.3897/zookeys.1054.64608 (PMC8355005; doi:10.3897/zookeys.1054.64608)
Supplement: Supplementary material 1 — Summary table of all used sequences and specimens, with country of origin [file zookeys-1054-067-s001.xlsx]

## Sheet: A1
Supplementary material 1 - Specimens data
Table S1. Summary table of all used sequences and specimens, with country of origin. For captured specimens, sex, latitude and longitude coordinates (WGS 84), date of capture and IBI reference collection code (IBI) are presented. BOLD and GenBank accession numbers and BINs (when available) presented for all DNA sequences used.
Order	Family	Species	Country	Sex	LAT	LONG	Date	IBI	BOLD	BIN	GenBank
Coleoptera	Elateridae	Agriotes proximus	Portugal	-	-	-	-	-	AGRID020-10	-	-
Megaloptera	Sialidae	Sialis fuliginosa	Portugal	-	-	-	-	INV00316	IBIMP001-19	ADT0767	-
Neuroptera	Ascalaphidae	Bubopsis agrionoides	Portugal	F	41.2758	-7.3774	18/08/2018	INV06568	IBINR092-20	AED9471	MZ196954
Neuroptera	Ascalaphidae	Bubopsis agrionoides	Portugal	M	41.4069	-7.1625	18/07/2018	INV07339	IBINR141-20	AED9471	MZ197157
Neuroptera	Ascalaphidae	Libelloides baeticus	Portugal	F	40.279	-7.0746	13/06/2019	INV09238	IBINR222-20	ACD2658	MZ197098
Neuroptera	Ascalaphidae	Libelloides longicornis	Portugal	F	41.5414	-7.566	2007	INV04376	IBINR033-20	ACD2658	MZ197020
Neuroptera	Ascalaphidae	Libelloides longicornis	Portugal	F	40.3845	-7.6313	2007	INV04383	IBINR037-20	ACD2658	MZ196949
Neuroptera	Ascalaphidae	Libelloides longicornis	Portugal	F	40.4365	-7.5823	18/07/2007	INV04385	IBINR038-20	ACD2658	MZ196967
Neuroptera	Ascalaphidae	Libelloides longicornis	Portugal	M	40.279	-7.0746	13/06/2019	INV09237	IBINR221-20	ACD2658	MZ197092
Neuroptera	Berothidae	Isoscelipteron glaserellum	Portugal	F	41.4248	-6.3084	18/06/2015	INV01035	IBINR005-20	AED9668	MZ196998
Neuroptera	Berothidae	Isoscelipteron glaserellum	Portugal	F	41.2169	-7.4395	05/09/2017	INV05535	IBINR045-20	AED9668	MZ197142
Neuroptera	Berothidae	Isoscelipteron glaserellum	Portugal	F	41.3484	-7.3056	04/09/2017	INV05990	IBINR047-20	AED9668	MZ197083
Neuroptera	Berothidae	Isoscelipteron glaserellum	Portugal	F	41.2556	-7.415	03/09/2017	INV06101	IBINR067-20	AED9668	MZ196937
Neuroptera	Berothidae	Isoscelipteron glaserellum	Portugal	F	41.2851	-7.3856	02/09/2017	INV06103	IBINR068-20	AED9668	MZ196939
Neuroptera	Berothidae	Isoscelipteron glaserellum	Portugal	F	41.3731	-7.2152	01/09/2017	INV06104	IBINR069-20	AED9668	MZ197001
Neuroptera	Berothidae	Isoscelipteron glaserellum	Portugal	F	41.2839	-7.3956	03/09/2017	INV06105	IBINR070-20	AED9668	MZ197062
Neuroptera	Berothidae	Isoscelipteron glaserellum	Portugal	F	41.2758	-7.3774	02/09/2017	INV06106	IBINR071-20	AED9668	MZ197095
Neuroptera	Berothidae	Isoscelipteron glaserellum	Portugal	F	41.2848	-7.3872	02/09/2017	INV06107	IBINR072-20	AED9668	MZ197075
Neuroptera	Berothidae	Isoscelipteron glaserellum	Portugal	F	37.2097	-8.0107	04/10/2018	INV07594	IBINR153-20	AED9668	MZ196955
Neuroptera	Berothidae	Isoscelipteron glaserellum	Portugal	F	38.4752	-8.9937	30/05/2019	INV08938	IBINR207-20	AED9668	MZ196965
Neuroptera	Berothidae	Isoscelipteron glaserellum	Portugal	F	38.4752	-8.9937	30/05/2019	INV08955	IBINR212-20	AED9668	MZ197045
Neuroptera	Chrysopidae	Chrysopa formosa	Portugal	F	41.2879	-6.8739	17/06/2015	INV00556	IBINR002-20	ACF7085	MZ197046
Neuroptera	Chrysopidae	Chrysopa formosa	Portugal	F	40.3728	-7.5163	24/07/2017	INV05413	IBINR043-20	ACF7085	MZ197076
Neuroptera	Chrysopidae	Chrysopa pallens	Portugal	F	41.3494	-7.2899	21/08/2018	INV06794	IBINR107-20	AAZ4625	MZ196936
Neuroptera	Chrysopidae	Chrysopa viridana	Portugal	M	41.2867	-7.3832	14/07/2017	INV02628	IBINR006-20	ACF7175	MZ197082
Neuroptera	Chrysopidae	Chrysopa viridana	Portugal		41.2851	-7.3856	02/09/2017	INV06116	IBINR076-20	ACF7175	MZ196986
Neuroptera	Chrysopidae	Chrysopa viridana	Portugal	F	40.9381	-7.0849	28/07/2018	INV06729	IBINR098-20	ACF7175	MZ196990
Neuroptera	Chrysopidae	Chrysopa viridana	Portugal	F	41.332	-7.2569	07/09/2018	INV07151	IBINR135-20	ACF7175	MZ197063
Neuroptera	Chrysopidae	Chrysopa viridana	Portugal	M	38.4752	-8.9937	30/05/2019	INV08919	IBINR202-20	ACF7175	MZ196952
Neuroptera	Chrysopidae	Chrysopa viridana	Portugal	F	41.9212	-6.5747	20/09/2019	INV10277	IBINR254-20	ACF7175	MZ196984
Neuroptera	Chrysopidae	Chrysopa viridana	Portugal	F	41.9212	-6.5747	20/09/2019	INV10282	IBINR255-20	ACF7175	MZ197105
Neuroptera	Chrysopidae	Chrysoperla agilis	Portugal	F	41.3154	-7.2198	27/09/2018	INV06981	IBINR122-20	AAB0373	MZ196947
Neuroptera	Chrysopidae	Chrysoperla agilis	Portugal	F	41.2055	-7.4034	14/08/2018	INV07833	IBINR163-20	AAB0373	MZ197014
Neuroptera	Chrysopidae	Chrysoperla agilis	Portugal	F	41.4112	-7.1716	15/08/2018	INV07848	IBINR165-20	AAB0373	MZ196985
Neuroptera	Chrysopidae	Chrysoperla agilis	Portugal	F	41.9212	-6.5747	20/09/2019	INV10040	IBINR250-20	AAB0373	MZ197093
Neuroptera	Chrysopidae	Chrysoperla carnea	Portugal	M	41.2867	-7.3832	14/07/2017	INV02709	IBINR009-20	AAB0373	MZ197022
Neuroptera	Chrysopidae	Chrysoperla carnea	Portugal	F	41.3441	-6.9204	23/09/2016	INV03760	IBINR027-20	AAB0373	MZ197096
Neuroptera	Chrysopidae	Chrysoperla carnea	Portugal	M	41.2255	-7.0896	07/07/2018	INV06807	IBINR110-20	AAB0373	MZ197077
Neuroptera	Chrysopidae	Chrysoperla carnea	Portugal	F	39.8215	-6.9734	30/09/2018	INV07016	IBINR127-20	AAB0373	MZ197111
Neuroptera	Chrysopidae	Chrysoperla carnea	Portugal	M	39.5145	-8.9169	23/05/2019	INV08400	IBINR168-20	AAB0373	MZ197012
Neuroptera	Chrysopidae	Chrysoperla lucasina	Portugal	F	41.3441	-6.9204	28/08/2016	INV03276	IBINR016-20	AAB0373	MZ197049
Neuroptera	Chrysopidae	Chrysoperla lucasina	Portugal	F	41.3319	-7.3386	10/07/2018	INV06717	IBINR097-20	AAB0373	MZ197039
Neuroptera	Chrysopidae	Chrysoperla lucasina	Portugal	F	40.9381	-7.0849	28/07/2018	INV06736	IBINR101-20	AAB0373	MZ197107
Neuroptera	Chrysopidae	Chrysoperla lucasina	Portugal	F	40.0134	-8.8711	29/09/2018	INV07003	IBINR123-20	AAB0373	MZ197073
Neuroptera	Chrysopidae	Chrysoperla lucasina	Portugal	F	38.4752	-8.9937	09/10/2018	INV07691	IBINR155-20	AAB0373	MZ197011
Neuroptera	Chrysopidae	Chrysoperla lucasina	Portugal	F	38.4752	-8.9937	30/05/2019	INV08930	IBINR204-20	AAB0373	MZ196963
Neuroptera	Chrysopidae	Chrysoperla mediterranea	Portugal	F	39.4688	-8.8547	24/05/2019	INV08471	IBINR172-20	AAB0373	MZ197072
Neuroptera	Chrysopidae	Chrysoperla pallida	Portugal	F	41.2145	-7.3972	19/04/2018	INV06189	IBINR085-20	AAB0373	MZ197054
Neuroptera	Chrysopidae	Chrysoperla pallida	Portugal	F	41.3992	-8.7523	02/06/2019	INV09010	IBINR215-20	AAB0373	MZ196953
Neuroptera	Chrysopidae	Cunctochrysa baetica	Portugal	F	41.3133	-7.2225	15/07/2017	INV02663	IBINR008-20	ABW9035	MZ197004
Neuroptera	Chrysopidae	Cunctochrysa baetica	Portugal	M	41.3157	-7.2198	16/08/2018	INV07827	IBINR160-20	ABW9035	MZ196997
Neuroptera	Chrysopidae	Cunctochrysa baetica	Portugal	M	41.3157	-7.2198	16/08/2018	INV07828	IBINR161-20	ABW9035	MZ196991
Neuroptera	Chrysopidae	Cunctochrysa baetica	Portugal	F	41.3157	-7.2198	16/08/2018	INV07829	IBINR162-20	ABW9035	MZ197132
Neuroptera	Chrysopidae	Cunctochrysa baetica	Portugal	F	41.3156	-7.2193	16/08/2018	INV07841	IBINR164-20	ABW9035	MZ197042
Neuroptera	Chrysopidae	Italochrysa italica	Portugal	F	41.9093	-6.9331	02/09/2016	INV03686	IBINR024-20	ADI5231	MZ197137
Neuroptera	Chrysopidae	Italochrysa italica	Portugal	M	40.1992	-7.4349	14/08/2018	INV08719	IBINR191-20	ADI5231	MZ196992
Neuroptera	Chrysopidae	Nineta flava	Portugal	F	41.9212	-6.5747	20/09/2019	INV10283	IBINR256-20	ABW7306	MZ197104
Neuroptera	Chrysopidae	Nothochrysa fulviceps	Portugal	M	41.9052	-6.7757	18/07/2017	INV02773	IBINR013-20	ACF9634	MZ197053
Neuroptera	Chrysopidae	Nothochrysa fulviceps	Portugal	F	41.9093	-6.9331	02/09/2016	INV03697	IBINR025-20	ACF9634	MZ197113
Neuroptera	Chrysopidae	Nothochrysa fulviceps	Portugal	M	41.7664	-6.9023	18/09/2019	INV10240	IBINR251-20	ACF9634	MZ196959
Neuroptera	Chrysopidae	Nothochrysa fulviceps	Portugal	F	41.7664	-6.9023	18/09/2019	INV10242	IBINR252-20	ACF9634	MZ197122
Neuroptera	Chrysopidae	Pseudomallada abdominalis	Portugal	F	39.8212	-6.9737	13/05/2018	INV06226	IBINR086-20	AED3751	MZ197055
Neuroptera	Chrysopidae	Pseudomallada abdominalis	Portugal	M	39.8215	-6.9734	30/09/2018	INV07012	IBINR125-20	AED3751	MZ197060
Neuroptera	Chrysopidae	Pseudomallada clathratus	Portugal	M	41.3887	-7.4118	03/09/2017	INV06115	IBINR075-20	AAL0885	MZ197029
Neuroptera	Chrysopidae	Pseudomallada flavifrons	Portugal	M	41.4248	-6.3084	03/06/2016	INV02954	IBINR015-20	AED3781	MZ196944
Neuroptera	Chrysopidae	Pseudomallada flavifrons	Portugal	M	41.3225	-7.3592	02/09/2017	INV06121	IBINR079-20	AED3781	MZ197097
Neuroptera	Chrysopidae	Pseudomallada flavifrons	Portugal	M	41.3154	-7.2198	27/09/2018	INV06978	IBINR121-20	AED3781	MZ197120
Neuroptera	Chrysopidae	Pseudomallada flavifrons	Portugal	M	39.8215	-6.9734	30/09/2018	INV07011	IBINR124-20	AED3781	MZ197006
Neuroptera	Chrysopidae	Pseudomallada flavifrons	Portugal	F	37.6529	-7.6438	01/10/2018	INV07059	IBINR129-20	AED3781	MZ197031
Neuroptera	Chrysopidae	Pseudomallada flavifrons	Portugal	F	38.4752	-8.9937	09/10/2018	INV07715	IBINR158-20	AED3781	MZ196977
Neuroptera	Chrysopidae	Pseudomallada flavifrons	Portugal	F	38.4752	-8.9937	09/10/2018	INV07716	IBINR159-20	AED3781	MZ196951
Neuroptera	Chrysopidae	Pseudomallada flavifrons	Portugal		39.4688	-8.8547	24/05/2019	INV08469	IBINR171-20	AED3781	MZ196946
Neuroptera	Chrysopidae	Pseudomallada flavifrons	Portugal	M	39.4688	-8.8547	24/05/2019	INV08486	IBINR173-20	AED3781	MZ196966
Neuroptera	Chrysopidae	Pseudomallada flavifrons	Portugal	F	39.4688	-8.8547	24/05/2019	INV08492	IBINR176-20	AED3781	MZ196932
Neuroptera	Chrysopidae	Pseudomallada flavifrons	Portugal	F	39.4688	-8.8547	24/05/2019	INV08496	IBINR177-20	AED3781	MZ197148
Neuroptera	Chrysopidae	Pseudomallada flavifrons	Portugal	M	39.4688	-8.8547	24/05/2019	INV08497	IBINR178-20	AED3781	MZ196969
Neuroptera	Chrysopidae	Pseudomallada flavifrons	Portugal	F	38.0862	-8.7718	26/05/2019	INV08605	IBINR184-20	AED3781	MZ197163
Neuroptera	Chrysopidae	Pseudomallada genei	Portugal	F	41.3494	-7.2899	21/08/2018	INV06796	IBINR108-20	ADK9415	MZ197064
Neuroptera	Chrysopidae	Pseudomallada genei	Portugal	M	41.332	-7.2569	22/08/2018	INV07306	IBINR139-20	AEE2921	MZ197126
Neuroptera	Chrysopidae	Pseudomallada genei	Portugal	F	37.1759	-7.4776	03/10/2018	INV07493	IBINR151-20	AEE2921	MZ196983
Neuroptera	Chrysopidae	Pseudomallada genei	Portugal	F	37.1759	-7.4776	03/10/2018	INV07494	IBINR152-20	AEE2921	MZ197087
Neuroptera	Chrysopidae	Pseudomallada genei	Portugal	F	38.4752	-8.9937	09/10/2018	INV07714	IBINR157-20	AEE2921	MZ197099
Neuroptera	Chrysopidae	Pseudomallada genei	Portugal	F	38.0795	-8.81	26/05/2019	INV08607	IBINR185-20	AEE2921	MZ197147
Neuroptera	Chrysopidae	Pseudomallada granadensis	Portugal		41.2268	-7.4063	05/09/2017	INV05540	IBINR046-20	AED4293	MZ197094
Neuroptera	Chrysopidae	Pseudomallada granadensis	Portugal	M	41.3887	-7.4118	03/09/2017	INV06113	IBINR073-20	AED4293	MZ197033
Neuroptera	Chrysopidae	Pseudomallada granadensis	Portugal	M	41.3494	-7.2899	21/08/2018	INV06789	IBINR104-20	AED4293	MZ197071
Neuroptera	Chrysopidae	Pseudomallada granadensis	Portugal	F	41.3494	-7.2899	21/08/2018	INV06793	IBINR106-20	AED4293	MZ197124
Neuroptera	Chrysopidae	Pseudomallada granadensis	Portugal	F	41.3494	-7.2899	21/08/2018	INV06800	IBINR109-20	AED4293	MZ196961
Neuroptera	Chrysopidae	Pseudomallada picteti	Portugal	F	41.3494	-7.2899	21/08/2018	INV06792	IBINR105-20	AED3781	MZ196957
Neuroptera	Chrysopidae	Pseudomallada picteti	Portugal	F	41.3494	-7.2899	04/09/2018	INV07117	IBINR131-20	AED3781	MZ196941
Neuroptera	Chrysopidae	Pseudomallada picteti	Portugal	F	38.4752	-8.9937	09/10/2018	INV07713	IBINR156-20	AED3781	MZ196978
Neuroptera	Chrysopidae	Pseudomallada picteti	Portugal		39.5145	-8.9169	23/05/2019	INV08411	IBINR169-20	AED3781	MZ197109
Neuroptera	Chrysopidae	Pseudomallada picteti	Portugal	F	38.7732	-9.4651	25/05/2019	INV08552	IBINR181-20	AED3781	MZ196962
Neuroptera	Chrysopidae	Pseudomallada picteti	Portugal		37.7235	-8.789	27/05/2019	INV08665	IBINR188-20	AED3781	MZ197115
Neuroptera	Chrysopidae	Pseudomallada picteti	Portugal	M	37.7235	-8.789	27/05/2019	INV08666	IBINR189-20	AED3781	MZ197065
Neuroptera	Chrysopidae	Pseudomallada picteti	Portugal	F	37.712	-8.7529	29/05/2019	INV08860	IBINR199-20	AED3781	MZ196973
Neuroptera	Chrysopidae	Pseudomallada picteti	Portugal	F	38.4752	-8.9937	30/05/2019	INV08918	IBINR201-20	AED3781	MZ196940
Neuroptera	Chrysopidae	Pseudomallada picteti	Portugal	F	38.4752	-8.9937	30/05/2019	INV08935	IBINR206-20	AED3781	MZ197021
Neuroptera	Chrysopidae	Pseudomallada picteti	Portugal	F	38.4752	-8.9937	30/05/2019	INV08942	IBINR209-20	AED3781	MZ197140
Neuroptera	Chrysopidae	Pseudomallada prasinus	Portugal	F	41.2327	-7.0729	17/07/2017	INV02739	IBINR011-20	AED3751	MZ197035
Neuroptera	Chrysopidae	Pseudomallada prasinus	Portugal	F	41.2833	-7.3954	03/09/2017	INV06117	IBINR077-20	AED3751	MZ196994
Neuroptera	Chrysopidae	Pseudomallada prasinus	Portugal	F	40.3846	-7.7049	25/07/2017	INV07344	IBINR143-20	ABU9179	MZ196995
Neuroptera	Chrysopidae	Pseudomallada prasinus	Portugal	M	41.9212	-6.5747	20/09/2019	INV10273	IBINR253-20	AEE1141	MZ197141
Neuroptera	Chrysopidae	Pseudomallada venosus	Portugal	M	41.2327	-7.0729	17/07/2017	INV02722	IBINR010-20	AED4575	MZ197152
Neuroptera	Chrysopidae	Pseudomallada venosus	Portugal	F	41.2283	-7.3865	05/09/2017	INV05527	IBINR044-20	AED4575	MZ197030
Neuroptera	Chrysopidae	Pseudomallada venosus	Portugal	F	41.3887	-7.4118	03/09/2017	INV06114	IBINR074-20	AED4576	MZ197154
Neuroptera	Chrysopidae	Pseudomallada venosus	Portugal	M	39.8215	-6.9734	30/09/2018	INV07013	IBINR126-20	AED4575	MZ197043
Neuroptera	Chrysopidae	Rexa almerai	Portugal	F	41.3877	-7.1836	21/05/2018	INV06451	IBINR090-20	AED1931	MZ197149
Neuroptera	Coniopterygidae	Aleuropteryx iberica	Portugal	F	39.4688	-8.8547	24/05/2019	INV08491	IBINR175-20	ACP4751	MZ196930
Neuroptera	Dilaridae	Dilar meridionalis	Portugal	M	41.9052	-6.7757	18/07/2017	INV02770	IBINR012-20	AED8003	MZ197086
Neuroptera	Dilaridae	Dilar meridionalis	Portugal	M	41.9052	-6.7757	18/07/2017	INV02778	IBINR014-20	AED8003	MZ196968
Neuroptera	Dilaridae	Dilar meridionalis	Portugal	M	40.3846	-7.7049	25/07/2017	INV07343	IBINR142-20	AED8004	MZ197017
Neuroptera	Dilaridae	Dilar meridionalis	Portugal	M	40.3566	-7.5591	25/07/2017	INV07346	IBINR145-20	AED8004	MZ197009
Neuroptera	Dilaridae	Dilar saldubensis	Portugal	M	41.332	-7.2569	11/07/2018	INV06840	IBINR395-20	AED8435	MZ197114
Neuroptera	Hemerobiidae	Hemerobius humulinus	Portugal	M	41.3133	-7.2225	15/07/2017	INV02653	IBINR007-20	AAG0892	MZ196988
Neuroptera	Hemerobiidae	Hemerobius stigma	Portugal	F	41.9052	-6.7757	19/05/2018	INV06376	IBINR088-20	ABZ6748	MZ196974
Neuroptera	Hemerobiidae	Hemerobius stigma	Portugal	F	41.3154	-7.2198	21/08/2018	INV06750	IBINR102-20	ABZ6748	MZ197162
Neuroptera	Hemerobiidae	Hemerobius stigma	Portugal	F	41.2327	-7.0729	07/07/2018	INV06809	IBINR111-20	ABZ6748	MZ197028
Neuroptera	Hemerobiidae	Hemerobius stigma	Portugal	F	41.2327	-7.0729	07/07/2018	INV06811	IBINR112-20	ABZ6748	MZ197085
Neuroptera	Hemerobiidae	Hemerobius stigma	Portugal	M	41.3494	-7.2899	21/08/2018	INV07322	IBINR140-20	ABZ6748	MZ197117
Neuroptera	Hemerobiidae	Hemerobius stigma	Portugal	F	40.3252	-7.5723	24/07/2017	INV07345	IBINR144-20	ABZ6748	MZ196935
Neuroptera	Hemerobiidae	Hemerobius stigma	Portugal	M	39.4276	-8.9003	23/05/2019	INV08458	IBINR170-20	ABZ6748	MZ197008
Neuroptera	Hemerobiidae	Hemerobius stigma	Portugal	F	39.4688	-8.8547	24/05/2019	INV08489	IBINR174-20	ABZ6748	MZ196989
Neuroptera	Hemerobiidae	Hemerobius stigma	Portugal	F	38.7732	-9.4651	25/05/2019	INV08550	IBINR180-20	ABZ6748	MZ196996
Neuroptera	Hemerobiidae	Hemerobius stigma	Portugal	F	38.4752	-8.9937	30/05/2019	INV08925	IBINR203-20	ABZ6748	MZ197118
Neuroptera	Hemerobiidae	Hemerobius stigma	Portugal	F	38.4752	-8.9937	30/05/2019	INV08931	IBINR205-20	ABZ6748	MZ197013
Neuroptera	Hemerobiidae	Hemerobius stigma	Portugal	F	38.4752	-8.9937	30/05/2019	INV08941	IBINR208-20	ABZ6748	MZ197047
Neuroptera	Hemerobiidae	Hemerobius stigma	Portugal	F	38.4752	-8.9937	30/05/2019	INV08946	IBINR210-20	ABZ6748	MZ197156
Neuroptera	Hemerobiidae	Hemerobius stigma	Portugal	F	38.4752	-8.9937	30/05/2019	INV08954	IBINR211-20	ABZ6748	MZ197023
Neuroptera	Hemerobiidae	Hemerobius stigma	Portugal	F	38.4752	-8.9937	30/05/2019	INV08956	IBINR213-20	ABZ6748	MZ196933
Neuroptera	Hemerobiidae	Megalomus pyraloides	Portugal	M	37.2097	-8.0107	04/10/2018	INV07597	IBINR154-20	ADI7417	MZ196987
Neuroptera	Hemerobiidae	Megalomus tineoides	Portugal	F	41.2879	-6.8739	17/06/2015	INV00564	IBINR003-20	ADI5678	MZ197027
Neuroptera	Hemerobiidae	Megalomus tineoides	Portugal	F	41.2283	-7.3865	24/04/2018	INV06180	IBINR084-20	ADI5678	MZ197119
Neuroptera	Hemerobiidae	Megalomus tineoides	Portugal	F	41.3319	-7.3386	06/09/2018	INV07129	IBINR133-20	ADI5678	MZ197155
Neuroptera	Hemerobiidae	Megalomus tineoides	Portugal	F	37.9685	-8.8719	28/05/2019	INV08689	IBINR190-20	ADI5678	MZ197151
Neuroptera	Hemerobiidae	Micromus (Nesomicromus) angulatus	Portugal	M	41.9792	-6.7938	01/09/2016	INV03660	IBINR023-20	ABU7185	MZ197007
Neuroptera	Hemerobiidae	Micromus (Nesomicromus) angulatus	Portugal	F	39.8215	-6.9734	30/09/2018	INV07044	IBINR128-20	ABU7185	MZ197067
Neuroptera	Hemerobiidae	Micromus (Nesomicromus) angulatus	Portugal	F	37.6529	-7.6438	01/10/2018	INV07072	IBINR130-20	ABU7185	MZ196945
Neuroptera	Hemerobiidae	Micromus (Nesomicromus) angulatus	Portugal	F	38.1089	-8.7923	26/05/2019	INV08570	IBINR182-20	ABU7185	MZ197068
Neuroptera	Hemerobiidae	Micromus (Nesomicromus) angulatus	Portugal	F	38.1089	-8.7923	26/05/2019	INV08596	IBINR183-20	ABU7185	MZ196979
Neuroptera	Hemerobiidae	Sympherobius (Sympherobius) elegans	Portugal	F	41.2849	-7.3864	02/09/2017	INV06119	IBINR078-20	ADJ1300	MZ197026
Neuroptera	Hemerobiidae	Sympherobius (Sympherobius) elegans	Portugal	M	41.2839	-7.3956	03/09/2017	INV06131	IBINR080-20	ADJ1300	MZ197112
Neuroptera	Hemerobiidae	Sympherobius (Sympherobius) elegans	Portugal	M	41.2848	-7.3872	02/09/2017	INV06138	IBINR081-20	ADJ1300	MZ197019
Neuroptera	Hemerobiidae	Sympherobius (Sympherobius) elegans	Portugal	M	41.2849	-7.3864	02/09/2017	INV06140	IBINR082-20	ADJ1300	MZ197144
Neuroptera	Hemerobiidae	Sympherobius (Sympherobius) elegans	Portugal	F	41.2849	-7.3864	02/09/2017	INV06145	IBINR083-20	ADJ1300	MZ197040
Neuroptera	Hemerobiidae	Sympherobius (Sympherobius) pygmaeus	Portugal	M	41.8918	-6.8653	17/05/2018	INV06327	IBINR087-20	ACG0292	MZ197125
Neuroptera	Hemerobiidae	Sympherobius (Sympherobius) pygmaeus	Portugal	F	41.3154	-7.2198	21/08/2018	INV06755	IBINR103-20	ACG0292	MZ197159
Neuroptera	Hemerobiidae	Sympherobius (Sympherobius) pygmaeus	Portugal	F	41.3494	-7.2899	09/07/2018	INV06828	IBINR113-20	ACF9381	MZ196975
Neuroptera	Hemerobiidae	Sympherobius (Sympherobius) pygmaeus	Portugal	M	41.332	-7.2569	11/07/2018	INV06839	IBINR114-20	ACG0292	MZ196931
Neuroptera	Hemerobiidae	Sympherobius (Sympherobius) pygmaeus	Portugal	F	41.3154	-7.2198	27/09/2018	INV06970	IBINR119-20	ACG0292	MZ196982
Neuroptera	Hemerobiidae	Sympherobius (Sympherobius) pygmaeus	Portugal	F	41.3154	-7.2198	27/09/2018	INV06971	IBINR120-20	ACG0292	MZ197145
Neuroptera	Hemerobiidae	Wesmaelius (Kimminsia) nervosus	Portugal	F	40.3728	-7.51629	24/07/2017	INV05399	IBINR001-19	AAP2908	-
Neuroptera	Hemerobiidae	Wesmaelius (Kimminsia) subnebulosus	Portugal	F	41.9792	-6.7938	01/09/2016	INV03654	IBINR022-20	ACR4277	MZ197070
Neuroptera	Hemerobiidae	Wesmaelius (Kimminsia) subnebulosus	Portugal	F	41.3877	-7.1836	21/05/2018	INV06444	IBINR089-20	ACR4277	MZ197130
Neuroptera	Hemerobiidae	Wesmaelius (Kimminsia) subnebulosus	Portugal	M	41.3307	-8.7375	29/06/2018	INV07259	IBINR137-20	ACR4277	MZ197079
Neuroptera	Hemerobiidae	Wesmaelius (Kimminsia) subnebulosus	Portugal	F	41.3319	-7.3386	23/08/2018	INV07358	IBINR146-20	ACR4277	MZ197005
Neuroptera	Hemerobiidae	Wesmaelius (Kimminsia) subnebulosus	Portugal	F	38.7732	-9.4651	25/05/2019	INV08533	IBINR179-20	ACR4277	MZ196981
Neuroptera	Mantispidae	Mantispa styriaca	Portugal	F	41.3441	-6.9204	28/08/2016	INV03544	IBINR017-20	ACR2640	MZ197110
Neuroptera	Mantispidae	Mantispa styriaca	Portugal	F	41.3441	-6.9204	28/08/2016	INV03545	IBINR018-20	ACR2640	MZ197010
Neuroptera	Mantispidae	Mantispa styriaca	Portugal	F	41.2327	-7.0729	29/08/2016	INV03569	IBINR019-20	ACR2640	MZ197078
Neuroptera	Mantispidae	Mantispa styriaca	Portugal	F	41.9093	-6.9331	02/09/2016	INV04004	IBINR282-20	ACR2640	MZ196934
Neuroptera	Mantispidae	Mantispa styriaca	Portugal	M	41.2796	-7.3996	03/09/2017	INV06092	IBINR059-20	ACR2640	MZ197044
Neuroptera	Mantispidae	Mantispa styriaca	Portugal	M	41.285	-7.386	02/09/2017	INV06093	IBINR060-20	ACR2640	MZ196964
Neuroptera	Mantispidae	Mantispa styriaca	Portugal	F	41.2795	-7.3998	03/09/2017	INV06094	IBINR061-20	ACR2640	MZ197161
Neuroptera	Mantispidae	Mantispa styriaca	Portugal	M	41.3738	-7.2097	01/09/2017	INV06095	IBINR062-20	ACR2640	MZ197102
Neuroptera	Myrmeleontidae	Creoleon lugdunensis	Portugal	F	41.3374	-6.9477	31/05/2016	INV03748	IBINR026-20	AED1185	MZ197061
Neuroptera	Myrmeleontidae	Creoleon lugdunensis	Portugal	F	40.8775	-6.9645	30/06/2006	INV04283	IBINR283-20	AED1185	MZ197051
Neuroptera	Myrmeleontidae	Creoleon lugdunensis	Portugal	F	38.1089	-8.7923	26/05/2019	INV08782	IBINR192-20	AED1185	MZ197136
Neuroptera	Myrmeleontidae	Creoleon lugdunensis	Portugal	F	38.1089	-8.7923	26/05/2019	INV08793	IBINR193-20	AED1185	MZ197000
Neuroptera	Myrmeleontidae	Creoleon lugdunensis	Portugal	M	38.077	-8.7776	26/05/2019	INV08797	IBINR194-20	AED1185	MZ196972
Neuroptera	Myrmeleontidae	Creoleon lugdunensis	Portugal	M	38.077	-8.7776	26/05/2019	INV08798	IBINR195-20	AED1185	MZ197134
Neuroptera	Myrmeleontidae	Creoleon lugdunensis	Portugal	M	40.279	-7.0746	30/05/2019	INV09233	IBINR217-20	AED1185	MZ197084
Neuroptera	Myrmeleontidae	Creoleon lugdunensis	Portugal	F	40.279	-7.0746	30/05/2019	INV09234	IBINR218-20	AED1185	MZ197121
Neuroptera	Myrmeleontidae	Creoleon lugdunensis	Portugal	F	40.279	-7.0746	30/05/2019	INV09235	IBINR219-20	AED1185	MZ196970
Neuroptera	Myrmeleontidae	Creoleon lugdunensis	Portugal	M	40.279	-7.0746	30/05/2019	INV09236	IBINR220-20	AED1185	MZ197153
Neuroptera	Myrmeleontidae	Creoleon lugdunensis	Portugal	F	40.279	-7.0746	13/06/2019	INV09239	IBINR223-20	AED1185	MZ197059
Neuroptera	Myrmeleontidae	Creoleon lugdunensis	Portugal	F	40.279	-7.0746	13/06/2019	INV09240	IBINR224-20	AED1185	MZ197133
Neuroptera	Myrmeleontidae	Creoleon lugdunensis	Portugal	M	40.279	-7.0746	13/06/2019	INV09241	IBINR225-20	AED1185	MZ197129
Neuroptera	Myrmeleontidae	Creoleon lugdunensis	Portugal	F	40.279	-7.0746	19/06/2019	INV09242	IBINR226-20	AED1185	MZ197101
Neuroptera	Myrmeleontidae	Distoleon annulatus	Portugal	F	41.9093	-6.9331	02/09/2016	INV04080	IBINR031-20	AED9549	MZ197016
Neuroptera	Myrmeleontidae	Distoleon annulatus	Portugal	F	41.4029	-7.1663	01/09/2017	INV06062	IBINR049-20	AED9549	MZ197090
Neuroptera	Myrmeleontidae	Distoleon annulatus	Portugal	F	41.2268	-7.4063	05/09/2017	INV06067	IBINR050-20	AED9549	MZ197069
Neuroptera	Myrmeleontidae	Distoleon annulatus	Portugal	M	41.2758	-7.3774	02/09/2017	INV06073	IBINR052-20	AED9549	MZ196938
Neuroptera	Myrmeleontidae	Distoleon annulatus	Portugal	F	41.2758	-7.3774	02/09/2017	INV06074	IBINR053-20	AED9549	MZ197032
Neuroptera	Myrmeleontidae	Distoleon annulatus	Portugal	F	41.3225	-7.3592	02/09/2017	INV06075	IBINR054-20	AED9549	MZ196976
Neuroptera	Myrmeleontidae	Distoleon annulatus	Portugal	M	41.3499	-7.2895	04/09/2017	INV06080	IBINR057-20	AED9549	MZ196958
Neuroptera	Myrmeleontidae	Distoleon annulatus	Portugal	M	37.6529	-7.6438	01/10/2018	INV06930	IBINR117-20	AED9549	MZ197143
Neuroptera	Myrmeleontidae	Distoleon annulatus	Portugal	F	37.6529	-7.6438	01/10/2018	INV06938	IBINR118-20	AED9549	MZ197100
Neuroptera	Myrmeleontidae	Distoleon tetragrammicus	Portugal	F	41.9052	-6.7757	18/07/2017	INV05299	IBINR039-20	ACD5335	MZ197081
Neuroptera	Myrmeleontidae	Distoleon tetragrammicus	Portugal	F	41.9093	-6.9331	19/07/2017	INV05315	IBINR040-20	ACD5335	MZ197088
Neuroptera	Myrmeleontidae	Distoleon tetragrammicus	Portugal	M	39.9174	-8.4134	21/07/2017	INV05332	IBINR042-20	ACD5335	MZ197106
Neuroptera	Myrmeleontidae	Distoleon tetragrammicus	Portugal	M	41.332	-7.2569	11/07/2018	INV06547	IBINR091-20	ACD5335	MZ196980
Neuroptera	Myrmeleontidae	Distoleon tetragrammicus	Portugal	M	38.0862	-8.7718	26/05/2019	INV08803	IBINR196-20	ACD5335	MZ197131
Neuroptera	Myrmeleontidae	Distoleon tetragrammicus	Portugal	M	38.4752	-8.9937	30/05/2019	INV09036	IBINR216-20	ACD5335	MZ197057
Neuroptera	Myrmeleontidae	Gymnocnemia variegata	Portugal	M	41.3157	-7.2198	05/09/2017	INV06086	IBINR058-20	AED4705	MZ197041
Neuroptera	Myrmeleontidae	Gymnocnemia variegata	Portugal	F	41.285	-7.386	02/09/2017	INV06096	IBINR063-20	AED4705	MZ196993
Neuroptera	Myrmeleontidae	Gymnocnemia variegata	Portugal	M	40.9381	-7.0849	28/07/2018	INV06599	IBINR093-20	AED4705	MZ197091
Neuroptera	Myrmeleontidae	Gymnocnemia variegata	Portugal	M	40.9381	-7.0849	28/07/2018	INV06602	IBINR094-20	AED4705	MZ196971
Neuroptera	Myrmeleontidae	Macronemurus appendiculatus	Portugal	F	41.2327	-7.0729	29/08/2016	INV03578	IBINR020-20	ADJ4765	MZ197037
Neuroptera	Myrmeleontidae	Macronemurus appendiculatus	Portugal	F	41.591	-6.5612	30/08/2016	INV04026	IBINR030-20	ADJ4765	MZ197024
Neuroptera	Myrmeleontidae	Macronemurus appendiculatus	Portugal	F	40.3728	-7.5163	24/07/2017	INV05320	IBINR041-20	ADJ4765	MZ197003
Neuroptera	Myrmeleontidae	Macronemurus appendiculatus	Portugal	M	41.2839	-7.3956	03/09/2017	INV06077	IBINR055-20	ADJ4765	MZ197015
Neuroptera	Myrmeleontidae	Macronemurus appendiculatus	Portugal	F	41.355	-7.2968	04/09/2017	INV06079	IBINR056-20	ADJ4765	MZ197018
Neuroptera	Myrmeleontidae	Macronemurus appendiculatus	Portugal	M	41.2851	-7.3856	02/09/2017	INV06097	IBINR064-20	ADJ4765	MZ197052
Neuroptera	Myrmeleontidae	Macronemurus appendiculatus	Portugal	M	40.9381	-7.0849	28/07/2018	INV06732	IBINR100-20	ADJ4765	MZ197074
Neuroptera	Myrmeleontidae	Megistopus flavicornis	Portugal	F	41.4551	-6.5921	16/06/2015	INV00894	IBINR004-20	AED9960	MZ197056
Neuroptera	Myrmeleontidae	Megistopus flavicornis	Portugal	F	41.018	-6.9337	16/05/2018	INV06645	IBINR339-20	AED9960	MZ197150
Neuroptera	Myrmeleontidae	Megistopus flavicornis	Portugal	F	41.3319	-7.3386	10/07/2018	INV06854	IBINR115-20	AED9960	MZ197139
Neuroptera	Myrmeleontidae	Megistopus flavicornis	Portugal	F	41.3319	-7.3386	10/07/2018	INV06857	IBINR116-20	AED9960	MZ197160
Neuroptera	Myrmeleontidae	Megistopus flavicornis	Portugal	M	38.0795	-8.81	26/05/2019	INV08610	IBINR186-20	AED9960	MZ197058
Neuroptera	Myrmeleontidae	Megistopus flavicornis	Portugal	F	38.0795	-8.81	26/05/2019	INV08611	IBINR187-20	AED9960	MZ196948
Neuroptera	Myrmeleontidae	Megistopus flavicornis	Portugal	F	37.9685	-8.8719	28/05/2019	INV08805	IBINR197-20	AED9960	MZ197128
Neuroptera	Myrmeleontidae	Megistopus flavicornis	Portugal	F	37.712	-8.7529	29/05/2019	INV08861	IBINR200-20	AED9960	MZ197050
Neuroptera	Myrmeleontidae	Megistopus flavicornis	Portugal	F	40.1025	-8.8083	01/06/2019	INV09001	IBINR214-20	AED9960	MZ197103
Neuroptera	Myrmeleontidae	Myrmecaelurus (Myrmecaelurus) trigrammus	Portugal	M	40.9381	-7.0849	28/07/2018	INV06608	IBINR095-20	AED2648	MZ197127
Neuroptera	Myrmeleontidae	Neuroleon arenarius	Portugal	M	41.3319	-7.3386	23/08/2018	INV07359	IBINR147-20	AEE8521	MZ196943
Neuroptera	Myrmeleontidae	Neuroleon arenarius	Portugal	F	41.3319	-7.3386	23/08/2018	INV07411	IBINR148-20	AEE8521	MZ197066
Neuroptera	Myrmeleontidae	Neuroleon arenarius	Portugal	M	41.2153	-7.4407	14/08/2018	INV07879	IBINR166-20	AEE8521	MZ197123
Neuroptera	Myrmeleontidae	Neuroleon egenus	Portugal	F	40.9381	-7.0849	28/07/2018	INV06730	IBINR099-20	AED8420	MZ197116
Neuroptera	Myrmeleontidae	Neuroleon egenus	Portugal	F	41.2239	-7.4186	10/08/2018	INV07257	IBINR136-20	AED8420	MZ197158
Neuroptera	Myrmeleontidae	Neuroleon egenus	Portugal	F	41.332	-7.2569	22/08/2018	INV07285	IBINR138-20	AED8420	MZ196956
Neuroptera	Myrmeleontidae	Neuroleon nemausiensis	Portugal	F	41.2327	-7.0729	29/08/2016	INV03581	IBINR021-20	AED8446	MZ196999
Neuroptera	Myrmeleontidae	Neuroleon nemausiensis	Portugal	F	40.3846	-7.7049	26/08/2016	INV03973	IBINR028-20	AED8446	MZ196942
Neuroptera	Myrmeleontidae	Neuroleon nemausiensis	Portugal	F	40.8775	-6.9645	30/06/2006	INV04282	IBINR032-20	AED8446	MZ197034
Neuroptera	Myrmeleontidae	Neuroleon nemausiensis	Portugal	M	41.2848	-7.3872	02/09/2017	INV06098	IBINR065-20	AED8446	MZ196950
Neuroptera	Myrmeleontidae	Neuroleon nemausiensis	Portugal	F	41.3887	-7.4118	03/09/2017	INV06099	IBINR066-20	AED8446	MZ196960
Neuroptera	Myrmeleontidae	Palpares hispanus	Portugal	M	39.702	-7.3155	13/07/2007	INV04377	IBINR034-20	AED5264	MZ197025
Neuroptera	Myrmeleontidae	Palpares hispanus	Portugal	F	39.702	-7.3155	13/07/2007	INV04379	IBINR036-20	AED5264	MZ197002
Neuroptera	Myrmeleontidae	Palpares hispanus	Portugal	F	40.0818	-8.468	15/07/2020	INV06045	IBINR048-20	AED5264	MZ197038
Neuroptera	Myrmeleontidae	Solter liber	Portugal	F	41.9093	-6.9331	02/09/2016	INV04010	IBINR029-20	AED3705	MZ197089
Neuroptera	Myrmeleontidae	Solter liber	Portugal	M	41.3233	-7.3582	02/09/2017	INV06071	IBINR051-20	AED3705	MZ197138
Neuroptera	Myrmeleontidae	Solter liber	Portugal	M	41.2239	-7.4186	05/08/2018	INV07125	IBINR132-20	AED3705	MZ197048
Neuroptera	Myrmeleontidae	Solter liber	Portugal	-	41.3319	-7.3386	06/09/2018	INV07141	IBINR134-20	AED3705	MZ197036
Neuroptera	Nemopteridae	Nemoptera bipennis	Portugal	F	40.9381	-7.0849	2018	INV07419	IBINR149-20	AED2887	MZ197080
Neuroptera	Nemopteridae	Nemoptera bipennis	Portugal	F	40.9381	-7.0849	2018	INV07420	IBINR150-20	AED2887	MZ197135
Neuroptera	Nemopteridae	Nemoptera bipennis	Portugal	F	37.7235	-8.789	28/05/2019	INV08810	IBINR198-20	AED2887	MZ197108
Neuroptera	Nemopteridae	Nemoptera bipennis	Portugal	F	38.0795	-8.81	26/05/2019	INV09338	IBINR227-20	AED2887	MZ197146
Neuroptera	Osmylidae	Osmylus fulvicephalus	Germany	-	-	-	-	-	FBNE073-11	AAU3322	-
Neuroptera	Sisyridae	Sisyra nigra	Germany	-	-	-	-	-	FBNE001-11	AAU3596	-
Raphidioptera	Raphidiidae	Atlantoraphidia maculicollis	Portugal	M	41.8918	-6.8653	2018-05-17	INV06326	IBIRP005-20	ACS9993	-
Raphidioptera	Raphidiidae	Atlantoraphidia maculicollis	Portugal	M	40.0482	-8.1891	2019-04-20	INV08397	IBIRP008-20	ACS9993	-
Raphidioptera	Raphidiidae	Harraphidia (Flavoraphidia) laufferi	Portugal	M	41.4218	-7.0029	2016-06-01	INV02902	IBIRP001-20	AEC7149	-
Raphidioptera	Raphidiidae	Harraphidia (Flavoraphidia) laufferi	Portugal	M	41.4218	-7.0029	2016-06-01	INV02903	IBIRP002-20	AEC7149	-
Raphidioptera	Raphidiidae	Harraphidia (Flavoraphidia) laufferi	Portugal	F	41.4218	-7.0029	2016-06-01	INV02904	IBIRP003-20	AEC7149	-
Raphidioptera	Raphidiidae	Harraphidia (Flavoraphidia) laufferi	Portugal	F	41.8393	-6.8897	2018-05-18	INV06338	IBIRP006-20	AEC7149	-
Raphidioptera	Raphidiidae	Hispanoraphidia castellana	Portugal	M	41.2327	-7.0729	2017-04-01	INV04668	IBIRP004-20	AEC7445	-
Raphidioptera	Raphidiidae	Hispanoraphidia castellana	Portugal	M	41.9717	-6.7809	2018-05-19	INV06368	IBIRP007-20	AEC7445	-
