# Supplementary material for: DNA Barcoding of Portuguese Lacewings (Neuroptera) and Snakeflies (Raphidioptera) (Insecta, Neuropterida)
Source: Zookeys. 2021 Aug 3;1054:67–84. doi: 10.3897/zookeys.1054.64608 (PMC8355005; doi:10.3897/zookeys.1054.64608)
Supplement: Supplementary material 2 — Genetic distances [file zookeys-1054-067-s002.xlsx]

## Sheet: A2
Supplementary material 2 - Genetic distances
Table S2. Estimates of average genetic divergence (uncorrected p-distances) for species of Neuropterida. Values under the diagonal refer to interspecific divergence while values in the diagonal and in bold represent intraspecific divergence.
Order	Family	Species	Bubopsis agrionoides	Libelloides baeticus	Libelloides longicornis	Isoscelipteron glaserellum	Chrysopa formosa	Chrysopa pallens	Chrysopa viridana	Chrysoperla agilis	Chrysoperla carnea	Chrysoperla lucasina	Chrysoperla mediterranea	Chrysoperla pallida	Cunctochrysa baetica	Italochrysa italica	Nineta flava	Notochrysa fulviceps	Pseudomallada abdominalis	Pseudomallada clathratus	Pseudomallada flavifrons	Pseudomallada genei	Pseudomallada granadensis	Pseudomallada picteti	Pseudomallada prasinus	Pseudomallada venosus	Rexa almerai	Aleuropteryx iberica	Dilar meridionalis	Dilar saldubensis	Hemerobius humulinus	Hemerobius stigma	Megalomus pyraloides	Megalomus tineoides	Micromus angulatus	Sympherobius elegans	Sympherobius pygmaeus	Wesmaelius nervosus	Wesmaelius subnebulosus	Mantispa styriaca	Creoleon lugdunensis	Distoleon annulatus	Distoleon tetragrammicus	Gymnocnemia variegata	Macronemurus appendiculatus	Megistopus flavicornis	Myrmecaelurus trigrammus	Neuroleon arenarius	Neuroleon egenus
Neuroptera	Ascalaphidae	Bubopsis agrionoides	0.00303951
Neuroptera	Ascalaphidae	Libelloides baeticus	0.154255	n/a
Neuroptera	Ascalaphidae	Libelloides longicornis	0.158055	0.0212766	0.00253293
Neuroptera	Berothidae	Isoscelipteron glaserellum	0.171099	0.191996	0.192756	0.00769089
Neuroptera	Chrysopidae	Chrysopa formosa	0.151216	0.197568	0.199848	0.140071	0.00303951
Neuroptera	Chrysopidae	Chrysopa pallens	0.139058	0.191489	0.193769	0.156915	0.0942249	n/a
Neuroptera	Chrysopidae	Chrysopa viridana	0.14904	0.19127	0.19116	0.13461	0.07317	0.09944	0.0089738
Neuroptera	Chrysopidae	Chrysoperla agilis	0.149316	0.18883	0.192629	0.14273	0.0972644	0.11626	0.093465	0.00759878
Neuroptera	Chrysopidae	Chrysoperla carnea	0.149392	0.188754	0.192249	0.140983	0.0954407	0.11216	0.0911854	0.00957447	0.0100304
Neuroptera	Chrysopidae	Chrysoperla lucasina	0.148936	0.188956	0.192756	0.140831	0.0944782	0.11246	0.0900034	0.00937183	0.00795339	0.00658561
Neuroptera	Chrysopidae	Chrysoperla mediterranea	0.152736	0.18693	0.192249	0.14311	0.0987842	0.1155	0.0942249	0.00683891	0.00759878	0.00683891	n/a
Neuroptera	Chrysopidae	Chrysoperla pallida	0.151216	0.190729	0.192249	0.14387	0.0980243	0.1155	0.0942249	0.00759878	0.0104863	0.0108916	0.00835866	0.0136778
Neuroptera	Chrysopidae	Cunctochrysa baetica	0.148176	0.168693	0.169453	0.138298	0.110942	0.1155	0.0894124	0.0904255	0.0893617	0.0886525	0.0911854	0.0919453	0
Neuroptera	Chrysopidae	Italochrysa italica	0.158815	0.205167	0.204407	0.132345	0.0927052	0.11702	0.0858663	0.105623	0.102432	0.10309	0.104863	0.107143	0.0972644	0
Neuroptera	Chrysopidae	Nineta flava	0.154255	0.183891	0.18617	0.140198	0.0911854	0.10942	0.0878926	0.0949848	0.0908815	0.0899189	0.0927052	0.0957447	0.0896657	0.100304	n/a
Neuroptera	Chrysopidae	Notochrysa fulviceps	0.150836	0.182371	0.183131	0.139818	0.106003	0.11816	0.0913121	0.102204	0.100532	0.100177	0.102964	0.103723	0.0832067	0.102964	0.0953647	0.000759878
Neuroptera	Chrysopidae	Pseudomallada abdominalis	0.150456	0.174012	0.180091	0.141844	0.105623	0.11626	0.0871327	0.107903	0.102888	0.100811	0.104103	0.108663	0.0889058	0.106383	0.093465	0.0862462	0.00151976
Neuroptera	Chrysopidae	Pseudomallada clathratus	0.143617	0.18541	0.18617	0.137285	0.0957447	0.1003	0.0600304	0.0927052	0.0927052	0.0906788	0.0942249	0.093465	0.0775076	0.0972644	0.0942249	0.0771277	0.0706687	n/a
Neuroptera	Chrysopidae	Pseudomallada flavifrons	0.140461	0.173954	0.174714	0.133719	0.0952771	0.10124	0.059251	0.0960954	0.0939911	0.0934066	0.0952771	0.0968553	0.078209	0.100187	0.0835866	0.0772446	0.0672785	0.0251344	0.00463721
Neuroptera	Chrysopidae	Pseudomallada genei	0.129179	0.171986	0.174772	0.131881	0.108663	0.10638	0.0894968	0.103343	0.104661	0.104272	0.108663	0.106003	0.0970111	0.108409	0.112715	0.107016	0.0927052	0.0777609	0.067902	0.00607903
Neuroptera	Chrysopidae	Pseudomallada granadensis	0.144833	0.179635	0.183435	0.143668	0.102128	0.10213	0.0593212	0.106687	0.10304	0.102128	0.105167	0.107447	0.0808511	0.0960486	0.0899696	0.0774316	0.0618541	0.0413374	0.0351415	0.0831307	0.000607903
Neuroptera	Chrysopidae	Pseudomallada picteti	0.140163	0.173805	0.174565	0.133209	0.0950539	0.10086	0.0595238	0.0957447	0.0936999	0.0931196	0.0950539	0.0965046	0.0781984	0.0997513	0.0840011	0.0771277	0.0673529	0.0244543	0.00462304	0.0673989	0.0352584	0.00508428
Neuroptera	Chrysopidae	Pseudomallada prasinus	0.151976	0.176672	0.182751	0.143617	0.107903	0.11778	0.0906788	0.108663	0.105243	0.103217	0.106763	0.109422	0.0927052	0.113982	0.101824	0.0911854	0.0167173	0.0737082	0.0728899	0.0957447	0.0683131	0.0729483	0.0225431
Neuroptera	Chrysopidae	Pseudomallada venosus	0.140198	0.174392	0.178191	0.147416	0.0991641	0.10866	0.0835866	0.0974544	0.0951368	0.0942249	0.0961246	0.0989742	0.0911854	0.111702	0.0908055	0.0995441	0.087766	0.0756079	0.0670739	0.0743414	0.0740122	0.0671111	0.0900456	0.00911854
Neuroptera	Chrysopidae	Rexa almerai	0.152736	0.18541	0.18617	0.144504	0.0972644	0.11398	0.0800405	0.102584	0.0981763	0.0970111	0.100304	0.104103	0.0881459	0.0896657	0.0851064	0.087766	0.0866261	0.0942249	0.0894318	0.10537	0.0869301	0.0892512	0.0904255	0.101824	n/a
Neuroptera	Coniopterygidae	Aleuropteryx iberica	0.214286	0.240122	0.240122	0.219225	0.221884	0.20213	0.200608	0.208587	0.20304	0.203141	0.206687	0.206687	0.194529	0.200608	0.202128	0.200228	0.207447	0.205167	0.197218	0.196809	0.200912	0.19743	0.213146	0.205927	0.205167	n/a
Neuroptera	Dilaridae	Dilar meridionalis	0.18769	0.190729	0.196049	0.203078	0.199468	0.19871	0.185664	0.200608	0.200304	0.200608	0.202128	0.200608	0.183891	0.200608	0.207067	0.196049	0.191869	0.192629	0.1907	0.186803	0.194073	0.19104	0.18769	0.200323	0.191869	0.259119	0.0367275
Neuroptera	Dilaridae	Dilar saldubensis	0.228723	0.227964	0.224164	0.213779	0.243161	0.24772	0.246454	0.25266	0.251064	0.25228	0.25228	0.25076	0.226444	0.237082	0.25076	0.237082	0.239362	0.237082	0.24246	0.233789	0.241337	0.241779	0.237082	0.24734	0.235562	0.258359	0.177432	n/a
Neuroptera	Hemerobiidae	Hemerobius humulinus	0.164134	0.174772	0.178571	0.14843	0.144377	0.15653	0.132725	0.140578	0.140122	0.138551	0.138298	0.142097	0.110942	0.12614	0.135258	0.132219	0.139058	0.12462	0.1231	0.123354	0.138602	0.122962	0.141337	0.119301	0.129179	0.197568	0.18617	0.214286	n/a
Neuroptera	Hemerobiidae	Hemerobius stigma	0.171125	0.166565	0.16692	0.145086	0.143668	0.15917	0.128504	0.14539	0.143992	0.143752	0.144073	0.14691	0.113273	0.123911	0.134954	0.135993	0.134093	0.122796	0.119172	0.123522	0.1308	0.119517	0.139184	0.12305	0.12229	0.214792	0.1923	0.216109	0.0526849	0.00437111
Neuroptera	Hemerobiidae	Megalomus pyraloides	0.163374	0.18997	0.193769	0.155015	0.118541	0.13222	0.108663	0.12538	0.124012	0.124113	0.12766	0.12614	0.117021	0.129179	0.12766	0.12766	0.119301	0.118541	0.126958	0.128926	0.131003	0.126692	0.121201	0.139438	0.118541	0.199088	0.178571	0.209726	0.113982	0.123911	n/a
Neuroptera	Hemerobiidae	Megalomus tineoides	0.147036	0.178951	0.181991	0.161474	0.144377	0.13412	0.135005	0.141717	0.139058	0.139058	0.142097	0.142097	0.140578	0.149316	0.141337	0.151976	0.134878	0.140198	0.138561	0.135005	0.142021	0.137987	0.137728	0.161094	0.132219	0.215046	0.213526	0.234043	0.144757	0.145567	0.112462	0.00227964
Neuroptera	Hemerobiidae	Micromus angulatus	0.174468	0.196353	0.199392	0.165223	0.154711	0.14863	0.132675	0.168389	0.165957	0.166363	0.171429	0.167629	0.156839	0.162614	0.16079	0.153723	0.151824	0.15076	0.154033	0.160284	0.148024	0.153523	0.151216	0.162918	0.161094	0.219149	0.205395	0.251672	0.172036	0.17234	0.166869	0.16345	0.00151976
Neuroptera	Hemerobiidae	Sympherobius elegans	0.172188	0.190274	0.189514	0.170086	0.143161	0.15623	0.134245	0.14924	0.148207	0.147264	0.150456	0.15	0.13921	0.156535	0.150456	0.157143	0.158663	0.151064	0.149567	0.14691	0.155319	0.149351	0.157675	0.150076	0.14772	0.220973	0.198404	0.2231	0.166261	0.162614	0.146201	0.164514	0.175562	0.0103343
Neuroptera	Hemerobiidae	Sympherobius pygmaeus	0.164387	0.18997	0.185157	0.168271	0.145643	0.16236	0.135849	0.155015	0.154863	0.15358	0.155775	0.156535	0.14843	0.147163	0.153495	0.144504	0.134498	0.133232	0.128595	0.140324	0.142908	0.128857	0.139691	0.147416	0.149443	0.221125	0.196809	0.23075	0.158055	0.14848	0.155015	0.161094	0.187437	0.118896	0.0130699
Neuroptera	Hemerobiidae	Wesmaelius nervosus	0.170213	0.18997	0.18769	0.163627	0.139818	0.14286	0.135765	0.144377	0.141945	0.143364	0.144377	0.143617	0.12766	0.12766	0.12766	0.142477	0.132219	0.144377	0.149404	0.150963	0.15076	0.149074	0.137538	0.140198	0.121581	0.211246	0.18807	0.220365	0.107903	0.106687	0.12766	0.155015	0.165046	0.154103	0.157042	n/a
Neuroptera	Hemerobiidae	Wesmaelius subnebulosus	0.16155	0.177508	0.177356	0.145669	0.118541	0.14073	0.128116	0.129711	0.129848	0.130902	0.130699	0.129331	0.117629	0.124924	0.120973	0.129407	0.130395	0.13617	0.135071	0.128369	0.151672	0.135341	0.132751	0.129255	0.116413	0.199088	0.179559	0.215805	0.107903	0.101155	0.123404	0.153875	0.161094	0.14462	0.145897	0.0525836	0.00364742
Neuroptera	Mantispidae	Mantispa styriaca	0.159005	0.197188	0.199468	0.124367	0.120251	0.13203	0.104167	0.120441	0.118275	0.117781	0.121391	0.121201	0.109043	0.0972644	0.116831	0.121201	0.129939	0.110752	0.110752	0.116451	0.106497	0.110614	0.131364	0.116451	0.117021	0.197378	0.215046	0.243161	0.135068	0.128381	0.140767	0.158245	0.169529	0.165464	0.173379	0.133739	0.128267	0.00113982
Neuroptera	Myrmeleontidae	Creoleon lugdunensis	0.162071	0.174663	0.171081	0.170665	0.17271	0.17119	0.158218	0.173361	0.173817	0.175677	0.174121	0.171081	0.165111	0.164134	0.17271	0.16777	0.164568	0.157512	0.150932	0.150203	0.165523	0.150328	0.162451	0.156698	0.171515	0.22449	0.205818	0.216023	0.166413	0.165292	0.15914	0.178571	0.191772	0.187212	0.168584	0.17944	0.178441	0.181095	0.00327332
Neuroptera	Myrmeleontidae	Distoleon annulatus	0.155944	0.156535	0.161854	0.169157	0.163965	0.15637	0.145024	0.156915	0.156231	0.156282	0.156535	0.158055	0.150456	0.158224	0.154677	0.153327	0.140409	0.144377	0.140285	0.136272	0.150929	0.140094	0.147627	0.146488	0.153495	0.232185	0.190898	0.232523	0.156535	0.15586	0.153495	0.156704	0.204694	0.170348	0.159743	0.164303	0.158831	0.183869	0.146427	0.00135089
Neuroptera	Myrmeleontidae	Distoleon tetragrammicus	0.156788	0.187943	0.190223	0.155775	0.140831	0.16616	0.132472	0.151469	0.149949	0.148936	0.152989	0.152989	0.14387	0.154509	0.152989	0.138931	0.151469	0.137791	0.14352	0.150794	0.151773	0.14318	0.156788	0.162107	0.152989	0.219858	0.203141	0.240628	0.168186	0.160588	0.14387	0.169706	0.174265	0.167984	0.158055	0.159068	0.152685	0.156028	0.149551	0.131712	0.00141844
Neuroptera	Myrmeleontidae	Gymnocnemia variegata	0.167173	0.169073	0.168313	0.200101	0.178951	0.18883	0.181991	0.177432	0.176824	0.176418	0.178951	0.176672	0.180471	0.209347	0.18807	0.180471	0.18731	0.174392	0.168079	0.174582	0.180775	0.167484	0.18883	0.167553	0.197188	0.245441	0.197188	0.227584	0.18769	0.18384	0.193009	0.18541	0.187386	0.176292	0.170213	0.190729	0.186474	0.193959	0.172601	0.160714	0.155268	0.00303951
Neuroptera	Myrmeleontidae	Macronemurus appendiculatus	0.16873	0.165472	0.168513	0.163011	0.165256	0.16243	0.161057	0.150163	0.146667	0.146363	0.146363	0.150923	0.127688	0.157438	0.143757	0.147937	0.149511	0.153312	0.15094	0.157944	0.154267	0.151002	0.15038	0.149077	0.157438	0.196092	0.199511	0.212812	0.139631	0.160796	0.158958	0.167101	0.175983	0.162519	0.167354	0.167644	0.15809	0.171851	0.150845	0.13688	0.136229	0.142562	0.00593627
Neuroptera	Myrmeleontidae	Megistopus flavicornis	0.145897	0.143026	0.145306	0.170171	0.171395	0.15198	0.148486	0.149696	0.150456	0.150456	0.151976	0.149696	0.151807	0.172577	0.166836	0.164134	0.167933	0.138298	0.14274	0.146234	0.150591	0.141752	0.169073	0.15683	0.166836	0.218676	0.194065	0.226613	0.153327	0.16356	0.156197	0.150878	0.194833	0.160824	0.162445	0.163121	0.163999	0.168165	0.156981	0.134583	0.140493	0.137876	0.131089	0.00202634
Neuroptera	Myrmeleontidae	Myrmecaelurus trigrammus	0.170213	0.168693	0.170213	0.192123	0.191489	0.18237	0.183891	0.191489	0.190274	0.191236	0.193009	0.193009	0.18997	0.182371	0.197568	0.176292	0.18693	0.18693	0.183423	0.18617	0.191793	0.183338	0.194529	0.202888	0.196049	0.243161	0.210866	0.234043	0.214286	0.204661	0.197568	0.177812	0.197568	0.20152	0.189463	0.196049	0.190578	0.208207	0.170321	0.167173	0.1692	0.171353	0.161346	0.141337	n/a
Neuroptera	Myrmeleontidae	Neuroleon arenarius	0.142604	0.157042	0.157801	0.151089	0.141337	0.13779	0.138804	0.139058	0.137082	0.136272	0.138298	0.138298	0.144377	0.150456	0.156535	0.153116	0.143617	0.130699	0.132686	0.144883	0.134043	0.132219	0.143997	0.150076	0.147416	0.208713	0.196935	0.217832	0.162614	0.152786	0.147416	0.153116	0.178116	0.177204	0.182118	0.164134	0.159878	0.14672	0.150166	0.117528	0.120061	0.167427	0.124792	0.123607	0.166667	0.00101317
Neuroptera	Myrmeleontidae	Neuroleon egenus	0.148683	0.166667	0.167933	0.158604	0.144377	0.13678	0.136187	0.147163	0.143668	0.142097	0.144883	0.147923	0.130699	0.147923	0.146403	0.142984	0.156282	0.134245	0.129842	0.141844	0.140628	0.129502	0.154889	0.140704	0.147416	0.201621	0.183384	0.222898	0.139311	0.145762	0.142351	0.158435	0.165856	0.150861	0.160841	0.159574	0.146403	0.156345	0.152374	0.135934	0.113982	0.14767	0.100833	0.132894	0.162107	0.110436	0.00607903
Neuroptera	Myrmeleontidae	Neuroleon nemausiensis	0.148176	0.167173	0.165653	0.165527	0.158967	0.1386	0.158055	0.154863	0.154347	0.155015	0.155015	0.155623	0.146505	0.168997	0.165046	0.166185	0.161246	0.160486	0.161445	0.159676	0.156231	0.160873	0.16003	0.16269	0.154103	0.220973	0.205623	0.231611	0.175988	0.177386	0.180243	0.162918	0.174468	0.183404	0.177254	0.172036	0.163222	0.173176	0.15267	0.131915	0.142756	0.171884	0.116309	0.140898	0.168693	0.098075	0.114286
Neuroptera	Myrmeleontidae	Palpares hispanus	0.174772	0.177812	0.177052	0.186044	0.191489	0.18541	0.177812	0.180851	0.181459	0.184144	0.18541	0.183131	0.177812	0.18845	0.182371	0.18845	0.175532	0.174772	0.170914	0.183384	0.185714	0.171594	0.177432	0.18693	0.18541	0.243161	0.204787	0.221884	0.194529	0.193516	0.18541	0.18693	0.210942	0.190274	0.183637	0.18997	0.179635	0.209726	0.176509	0.158055	0.162107	0.179331	0.168947	0.162783	0.174772	0.175785	0.165653
Neuroptera	Myrmeleontidae	Solter liber	0.180471	0.191869	0.202508	0.210106	0.208587	0.20859	0.201241	0.195289	0.196125	0.194656	0.196429	0.196429	0.193389	0.207067	0.205547	0.197568	0.201748	0.19035	0.196195	0.191869	0.205243	0.196014	0.196049	0.206687	0.204027	0.25266	0.206307	0.245061	0.205547	0.21426	0.210106	0.212006	0.219529	0.217097	0.186297	0.217705	0.209195	0.219415	0.200337	0.166033	0.176165	0.18921	0.171498	0.19322	0.18921	0.174645	0.167047
Neuroptera	Nemopteridae	Nemoptera bipennis	0.173632	0.176672	0.181991	0.185157	0.18807	0.19567	0.178698	0.182181	0.181155	0.180471	0.182371	0.182941	0.170593	0.172872	0.180471	0.18541	0.184271	0.180471	0.180939	0.18655	0.178647	0.1813	0.184745	0.176292	0.192629	0.235182	0.208017	0.219225	0.183511	0.170441	0.18807	0.204787	0.202052	0.189058	0.181231	0.184271	0.178191	0.180281	0.173958	0.174392	0.175405	0.199468	0.177362	0.169833	0.206307	0.178445	0.177938
Raphidioptera	Raphidiidae	Atlantoraphidia maculicollis	0.213526	0.231003	0.236322	0.20732	0.210486	0.19605	0.186424	0.192249	0.188754	0.18921	0.193009	0.191489	0.209726	0.179331	0.197568	0.207067	0.194529	0.196809	0.192132	0.185664	0.195289	0.192249	0.200988	0.200228	0.195289	0.208207	0.238602	0.270517	0.198328	0.199443	0.212766	0.206307	0.21459	0.220669	0.218845	0.193769	0.194681	0.191109	0.226552	0.209304	0.216819	0.232143	0.225407	0.224164	0.238602	0.210233	0.211246
Raphidioptera	Raphidiidae	Harraphidia laufferia	0.219605	0.228343	0.224544	0.207447	0.206687	0.2272	0.199595	0.226444	0.22348	0.224291	0.226824	0.224544	0.210866	0.201368	0.210486	0.219985	0.218845	0.210866	0.206541	0.196429	0.204711	0.206134	0.227204	0.212766	0.227204	0.213906	0.25247	0.256459	0.214286	0.206738	0.229863	0.227964	0.224848	0.221125	0.224924	0.226824	0.211626	0.224544	0.235454	0.211246	0.21074	0.243541	0.21683	0.220787	0.254559	0.219352	0.210233
Raphidioptera	Raphidiidae	Hispanoraphidia castellana	0.229483	0.236322	0.24772	0.214792	0.210486	0.2272	0.20922	0.209726	0.206839	0.207194	0.210486	0.208967	0.218085	0.202888	0.222644	0.218465	0.208207	0.205927	0.219371	0.210993	0.220821	0.218776	0.208967	0.219985	0.212006	0.232523	0.243541	0.263678	0.202888	0.209878	0.212006	0.228343	0.226596	0.224772	0.221631	0.199848	0.198328	0.203457	0.246852	0.214623	0.216819	0.227204	0.237133	0.215214	0.25152	0.217832	0.227204
Coleoptera	Elateridae	Agriotes proximus	0.219605	0.215805	0.207447	0.241515	0.241641	0.22644	0.241895	0.241641	0.240729	0.240628	0.241641	0.243161	0.224924	0.226444	0.232523	0.237082	0.224924	0.224924	0.225158	0.224924	0.225228	0.22451	0.226824	0.223784	0.224924	0.255319	0.236702	0.24772	0.227964	0.229179	0.231003	0.2481	0.243769	0.237082	0.211753	0.214286	0.21155	0.235372	0.231871	0.231341	0.230496	0.231003	0.239305	0.221884	0.240122	0.233536	0.234043
Megaloptera	Sialidae	Sialis fuliginosa	0.195289	0.220365	0.218085	0.189843	0.18845	0.19605	0.181611	0.207447	0.205471	0.20694	0.206687	0.206687	0.191489	0.191489	0.191489	0.18997	0.18769	0.180851	0.179214	0.178318	0.184195	0.179331	0.18959	0.18845	0.180851	0.203647	0.212006	0.256839	0.180851	0.195542	0.180851	0.207447	0.220669	0.200608	0.201114	0.203647	0.185714	0.18636	0.210486	0.211415	0.207194	0.231763	0.203257	0.192503	0.223404	0.214792	0.197062
[truncated: 9 more columns]
